# Supplementary material for: Coordinated Transcriptional Waves Define the Inflammatory Response of Primary Microglial Culture
Source: Int J Mol Sci. 2023 Jun 30;24(13):10928. doi: 10.3390/ijms241310928 (PMC10341870; doi:10.3390/ijms241310928)
Supplement: Supplementary file 1 [file ijms-24-10928-s001.zip]

Archive with 2 entries (2 files):
- Figures S1-S7.pdf
- Table S1-S6.xlsx
